# Supplementary material for: Development of a predictive model for severe hyperlipidemic acute pancreatitis based on LASSO regression: a retrospective study
Source: PeerJ. 2025 Dec 5;13:e20471. doi: 10.7717/peerj.20471 (PMC12684402; doi:10.7717/peerj.20471)
Supplement: Supplemental Information 1 [file peerj-13-20471-s001.csv]

sex	age	date	during	money	systolicpressure	diastolicpressure	rate	breathrate	pulse	fever	mindchange	fattyliver	diabetes	renalfailure	septicemmia	replase	high	weight	bmi	visceralfat	suscutaneousfat	vsfatrate	whr	muscle	APACHE2	BISAP	Ranson	ModifiedCTseverity	ModifiedMarshall	HAPS	RBC	hemoglobin	hct	MCV	MCH	MCHC	RDW	WBC	neutrophilicgranulocyte percentage	Lymphocytepercentage	Monocytepercentage	Percentage of eosinophils	basophilicgranulocyte percentage	neutrophilicgranulocyte	Lymphocyte	Monocyte	eosinophils	basophilicgranulocyte	bloodplatelet count
1	43	2020/1/2	3	9622	102	63	78	18	72	0	0	0	1	0	0	0															5.37	169	44.7	83.2	31.5	378	11.4	9.7	82	9.1	8	0.5	0.4	7.95	0.88	0.78	0.05	0.04	142
1	23	2020/1/4	8	18792	133	84	116	20	116	1	0	0	1	0	0	0															5.47	172	44.1	80.6	31.4	340	13	16.17	78.4	12.9	7.8	0.5	0.4	12.68	2.09	1.26	0.08	0.06	250
1	36	2020/1/5	2	8787	135	80	72	18	72	0	0	0	0	0	0	1															4.67	160	42.5	91	34.3	376	13.5	7.84	75.1	16.1	7	1.3	0.5	5.89	1.26	0.55	0.1	0.04	248
1	25	2020/1/11	12	20096	120	80	72	18	80	0	0	1	0	0	0	0															5.42	172	45.8	84.5	31.7	376	12.1	23.81	88.9	6.6	4.4	0	0.1	21.17	1.57	1.05	0	0.02	294
1	41	2020/1/17	7	14948	132	85	75	18	75	0	0	0	0	0	0	0															5.03	159	42.5	84.5	31.6	374	12.2	9.87	64.6	28.6	6.2	0.3	0.3	6.38	2.82	0.61	0.03	0.03	253
1	42	2020/1/20	7	24376	129	79	78	20	78	0	0	0	1	0	0	0															4.89	175	46.8	95.7	35.8	374	11.2	12.59	88.2	6.4	5.2	0.1	0.1	11.1	0.81	0.65	0.01	0.01	126
2	55	2020/1/22	11	22826	153	85	83	18	83	0	0	1	1	0	0	1															3.27	108	30.9	94.5	33	350	12.5	11.71	88.7	9.2	1.5	0.3	0.3	10.39	1.08	0.18	0.04	0.04	216
1	45	2020/1/26	9	16860	133	84	75	20	75	0	0	0	0	0	0	0															5	174	44.5	89	32.2	351	12.2	10.97	72.8	13.7	12.8	0.6	0.1	7.99	1.5	1.4	0.07	0.01	192
1	43	2020/1/26	7	15613	135	90	90	18	90	0	0	1	0	0	0	0															4.6	159	43.1	93.7	34.6	369	12.8	18.18	82.1	11.5	5.3	0.4	0.7	14.93	2.09	0.96	0.07	0.13	311
1	35	2020/1/27	10	23304	114	86	101	20	101	1	0	1	0	0	0	1															4.78	165	42.5	88.9	34.5	378	12.1	16.19	78.1	10.5	10.7	0.6	0.1	12.64	1.7	1.73	0.1	0.02	268
1	41	2020/1/29	13	22825	150	90	80	20	120	0	0	0	0	0	0	0															5.31	166	47.6	89.6	31.3	349	13.3	8.62	88	4.6	7.1	0.1	0.2	7.59	0.4	0.61	0.01	0.02	156
2	56	2020/1/30	4	5449	135	75	85	20	85	0	0	0	0	0	0	1															4.42	151	37.5	89.7	36.1	353	14	15.17	76.8	16.5	4.7	1.7	0.3	11.65	2.5	0.71	0.26	0.05	219
1	54	2020/1/30	16	54471	140	92	101	19	101	0	0	0	0	0	0	0															5.29	168	46.7	88.3	31.8	360	14.2	11.61	87.2	7.9	4.7	0	0.2	10.12	0.92	0.55	0	0.02	204
1	32	2020/1/31	8	20420	130	80	86	20	86	0	0	0	0	0	0	0															5.41	161	44.7	82.6	29.8	360	12.7	23.13	93.9	2.7	3.1	0	0.3	21.72	0.62	0.62	0	0.07	250
1	51	2020/1/31	3	10963	130	80	86	18	86	0	0	0	1	0	0	0															5.03	175	46.7	92.8	34.8	375	12.1	13.09	86.8	7.5	5.3	0.1	0.3	11.36	0.98	0.69	0.01	0.04	207
1	51	2020/2/1	10	27132	166	114	80	18	80	0	0	0	0	0	0	1															5.22	191	49.9	95.9	36.6	378	12.4	9.94	85.7	7.9	6	0.3	0.1	8.13	0.75	0.57	0.03	0.01	104
1	38	2020/2/1	13	31225	129	68	86	18	86	0	0	0	0	0	0	1															4.23	139	39	92.2	32.9	359	11.9	7.42	82.1	10.1	7	0.5	0.3	6.09	0.75	0.52	0.04	0.02	103
2	32	2020/2/5	9	20870	123	68	72	18	72	0	0	1	0	0	0	1															4.59	168	38.9	84.7	36.6	373	12.1	12.76	83.1	13.2	3	0.5	0.2	10.6	1.68	0.38	0.06	0.03	224
1	49	2020/2/6	5	12443	125	68	76	18	76	0	0	1	0	0	0	1															4.71	150	40.1	85.1	31.8	374	12.5	12.09	79.4	13.5	6.4	0.3	0.4	9.6	1.63	0.77	0.04	0.05	135
1	45	2020/2/7	7	12499	135	80	80	20	80	0	0	1	1	0	0	0															4.75	156	44.3	93.3	32.8	352	11.6	14.01	78.5	15	5.4	0.8	0.3	11	2.1	0.76	0.11	0.04	139
1	57	2020/2/8	4	9070	138	87	100	20	100	0	0	0	0	0	0	0															5.55	176	47.5	85.6	31.7	371	13.5	13.58	84.1	9.4	5.8	0	0.7	11.42	1.28	0.79	0	0.1	186
1	32	2020/2/10	4	6991	120	80	80	18	80	0	0	0	0	0	0	1															5.15	154	41.8	81.2	29.9	368	11.2	15.58	74.5	18	6.8	0.4	0.3	11.61	2.8	1.06	0.06	0.05	257
2	49	2020/2/11	12	18004	140	100	90	20	90	0	0	1	1	1	1	0															4.59	135	36.3	79.1	29.4	372	11.8	11.8	81.1	12.7	5.3	0.3	0.6	9.57	1.5	0.63	0.04	0.07	199
2	40	2020/2/11	8	15427	160	90	80	20	80	0	0	0	0	0	0	0															4.06	128	32.6	80.3	31.5	393	16.4	14.22	86	9.4	4	0.5	0.1	12.24	1.33	0.57	0.07	0.01	286
2	45	2020/2/12	9	14681	160	101	84	18	84	0	0	1	1	0	0	0															5.04	159	43.4	86.1	31.5	366	11.8	15.4	84.4	12.8	2.1	0.2	0.5	13	1.97	0.32	0.03	0.08	357
1	40	2020/2/12	3	10468	130	80	86	20	86	0	0	1	1	0	0	1															4.9	160	43.3	88.4	32.7	370	12.8	9.99	62.3	30.5	5.3	1.6	0.3	6.22	3.05	0.53	0.16	0.03	194
2	51	2020/2/13	8	16184	158	91	99	18	91	0	0	0	1	0	0	0															5.62	165	44.8	80.2	29.3	366	13	11.49	78	5.7	14.4	1.8	0.1	8.96	0.65	1.65	0.21	0.01	256
2	51	2020/2/15	13	13358	168	104	71	13	71	0	0	0	1	0	0	1															4.52	145	37.8	83.6	32.1	351	12.5	14.02	91.2	5	3.4	0.1	0.3	12.79	0.7	0.48	0.01	0.04	128
1	48	2020/2/18	11	20658	130	85	74	20	74	0	0	1	0	0	0	0															5.27	165	45	85.4	31.3	367	14.3	20.12	88.2	5.6	5.6	0.3	0.3	17.75	1.13	1.13	0.06	0.06	192
2	69	2020/2/19	5	12610	120	78	88	18	88	0	0	0	0	0	0	0															4.22	136	37.6	89.1	32.2	362	13	5.77	63.9	27.6	6.1	1.9	0.5	3.69	1.59	0.35	0.11	0.03	124
1	66	2020/2/20	11	14334	182	88	85	20	85	0	0	0	0	0	0	1															4.22	128	35.1	83.2	30.3	365	14	7.95	74.9	17.9	6.3	0.6	0.3	5.95	1.42	0.5	0.05	0.02	178
1	52	2020/2/21	10	21877	180	100	99	18	99	0	0	0	0	0	0	0															5.06	164	44.6	88.1	32.4	368	12.4	15.43	91.2	4.2	4.3	0	0.3	14.07	0.65	0.66	0	0.05	137
1	73	2020/2/21	5	15919	126	86	86	18	86	0	0	1	0	0	0	1															4.26	158	38.9	91.3	37.1	406	13.4	15.62	78.1	13.8	7.7	0.3	0.1	12.2	2.16	1.21	0.04	0.01	221
2	53	2020/2/21	3	7394	130	70	72	18	72	0	0	1	1	0	0	1															4.47	135	39.8	89	30.2	339	12.3	9.29	79.2	15.6	3.8	1	0.4	7.36	1.45	0.35	0.09	0.04	93
2	46	2020/2/26	10	14899	120	91	97	18	97	0	0	0	1	0	0	0															4.64	151	40.8	87.9	32.5	370	12.1	19.6	89.5	6.6	3.6	0	0.3	17.54	1.29	0.71	0	0.06	116
1	22	2020/2/27	10	26559	124	73	118	20	118	0	0	0	0	0	0	0															5.59	159	43	76.9	28.4	370	13	20.68	77.7	14.4	7.4	0.1	0.4	16.07	2.98	1.53	0.02	0.08	213
2	24	2020/3/12	18	84544	158	91	170	23	170	0	0	0	1	1	0	0															7.27	217	60.8	83.6	29.8	357	17.1	24.17	76.6	16.8	5.8	0.2	0.6	18.51	4.06	1.4	0.05	0.15	228
1	40	2020/3/14	7	11761	130	70	78	18	78	0	0	1	0	0	0	1															5.03	164	46.7	92.8	32.6	351	13	7.56	55.9	34.7	6.5	2.4	0.5	4.23	2.62	0.49	0.18	0.04	179
1	32	2020/3/22	6	8802	125	75	75	20	75	0	0	0	0	0	0	0															5	153	41	82	30.6	373	11.9	13.4	71.5	23.1	4.6	0.7	0.1	9.57	3.1	0.62	0.1	0.01	246
1	54	2020/3/22	9	7934	141	91	77	20	77	0	0	0	0	0	0	1															4.76	149	41.1	86.3	31.3	363	12.5	11.3	78.9	15.6	4.1	1	0.4	8.92	1.76	0.46	0.11	0.05	268
2	37	2020/3/22	5	11734	129	65	78	18	78	0	0	0	0	0	0	0															4.44	109	33.3	75	24.5	327	15.2	15.32	77	19.3	3.2	0.2	0.3	11.83	2.96	0.49	0.03	0.05	335
1	64	2020/4/2	8	21118	130	86	88	20	88	0	0	0	0	0	0	0															4.49	138	37.5	83.5	30.7	368	13.2	17.48	82.2	12.5	4.4	0.6	0.3	14.37	2.19	0.77	0.1	0.05	245
2	68	2020/4/3	9	18813	137	82	78	20	78	0	0	0	1	0	0	0															4.29	177	37.1	37.1	41.3	370	12.4	14.68	83.2	4.4	12.3	0.1	0	12.21	0.65	1.81	0.01	0	243
1	33	2020/4/5	10	20447	136	83	78	19	78	0	0	1	1	0	1	1															5.88	173	46.4	78.9	29.4	373	12.6	19.7	74.7	15.8	8.8	0.5	0.2	14.72	3.11	1.73	0.1	0.04	176
2	42	2020/4/8	9	22277	136	86	95	18	95	0	0	1	0	0	0	0															3.95	80	27.4	69.4	20.3	292	18.3	18.3	63.3	32.2	3.3	1.2	0	3.27	1.66	0.17	0.06	0	330
1	56	2020/4/13	16	40204	130	80	88	20	88	0	0	1	0	0	0	0															4.96	170	46.5	93.8	34.3	366	13.2	16.1	16.1	8.5	4.5	0.1	0.4	13.93	1.37	0.72	0.02	0.06	212
1	40	2020/4/14	11	18337	131	101	68	20	118	0	0	1	1	0	0	0															4.72	141	42.2	89.4	29.9	334	13.5	15.8	78.3	11.8	8.7	0.4	0.8	12.37	1.86	1.37	0.06	0.13	227
1	51	2020/4/15	7	13811	125	80	79	21	85	0	0	1	0	0	0	0															4.95	180	42.5	85.9	36.4	374	12.7	14.48	91.3	4.2	4.3	0.1	0.1	13.22	0.61	0.62	0.01	0.01	282
1	53	2020/4/15	7	17809	152	86	86	18	86	0	0	1	0	0	0	0															4.89	155	41.3	84.5	31.7	375	12.8	10.56	84.8	9.8	4.8	0.5	0.1	8.95	1.03	0.51	0.05	0.01	143
2	64	2020/4/20	11	38669	144	89	88	20	67	0	0	0	0	0	0	0															4.67	144	38	81.4	30.8	379	12.9	15.82	84.5	10.6	4.6	0.1	0.2	13.37	1.68	0.73	0.02	0.03	129
2	41	2020/5/1	14	39664	126	85	72	19	72	0	0	0	1	0	0	0															4.33	143	36.4	84.1	33	379	12.9	16.38	50.4	37	11.4	0.9	0.2	8.26	6.06	1.87	0.15	0.03	400
1	43	2020/5/4	8	18845	164	110	66	19	66	0	0	1	1	0	0	1															4.31	130	36.3	84.2	34.3	350	13	4.87	59.4	24.2	15	1.2	0.2	2.89	1.18	0.73	0.06	0.01	242
1	31	2020/5/4	11	27168	120	78	78	16	78	0	0	0	0	0	0	0															5.68	178	48.3	85	31.3	368	12.6	18.91	89	4.5	5.8	0.6	0.1	16.83	0.85	1.1	0.11	0.02	250
1	43	2020/5/9	3	11141	130	80	86	20	86	0	0	0	1	0	0	1															5.55	166	44.5	80.2	29.9	373	12.9	15.23	88.3	4.6	6.2	0.5	0.4	13.45	0.7	0.94	0.08	0.06	199
1	50	2020/5/18	15	32933	130	92	68	18	68	0	0	1	1	0	0	0															4.14	162	38.5	93	39.1	421	12.3	9.99	85.6	9.4	4.8	0.2	0	8.55	0.94	0.48	0.02	0	160
1	49	2020/6/11	5	14686	126	75	72	18	72	0	0	0	1	0	0	0															4.66	154	41.9	89.9	33	368	12.4	11.93	77.8	13.6	8	0.5	0.1	9.28	1.62	0.95	0.06	0.01	149
2	45	2020/6/11	7	18341	128	79	76	19	76	0	0	0	0	0	0	0															4.77	137	38	79.7	28.7	361	13.2	16.74	88.5	6.8	3.9	0.4	0.4	14.81	1.14	0.65	0.07	0.07	297
1	35	2020/6/14	10	18081	161	100	125	20	125	0	0	1	0	0	0	0															5.02	155	45.7	91	30.9	339	14.1	9.49	69.9	18.1	8	3.3	0.7	6.63	1.72	0.76	0.31	0.07	256
1	32	2020/6/15	7	10567	150	94	100	18	100	0	0	1	1	0	0	0															4.23	133	37.9	89.6	38.1	358	12.6	13.74	72.8	19.7	6.2	0.9	0.4	10	2.71	0.85	0.12	0.06	235
1	30	2020/6/17	9	14571	134	81	120	20	120	0	0	0	0	0	0	1															4.94	160	46.1	93.3	32.4	347	13.6	12.88	78.5	15.5	5	0.5	0.5	10.11	2	0.64	0.06	0.06	207
1	36	2020/6/18	8	30186	137	87	110	16	110	0	0	1	0	0	0	1															4.21	144	38.3	91	34.2	376	13	11.5	87.1	9.3	3.4	0.1	0.1	10.2	1.07	0.39	0.01	0.01	187
1	45	2020/6/25	17	20722	139	95	120	18	120	0	0	0	1	0	0	0															5	150	44.6	89.2	30	336	14.4	15.85	84	8.9	6.7	0.1	0.3	13.31	1.41	1.06	0.02	0.05	245
1	49	2020/7/5	15	217613	206	108	145	18	145	0	0	1	0	0	0	0															6.47	205	58.6	90.6	31.7	350	17.1	18.19	78.7	16.8	3.6	0.5	0.4	14.32	3.06	0.65	0.09	0.07	94
2	58	2020/7/24	4	11840	129	80	78	18	78	0	0	1	1	0	0	1															4.17	136	37.5	89.9	32.6	363	13.5	14.44	91.1	5.3	3.4	0	0.2	91.1	0.77	0.49	0	0.03	111
1	27	2020/8/4	14	37285	128	80	78	18	78	0	0	0	1	0	0	0															5.5	175	41.2	84	31.8	378	13	12.95	85.7	4.1	10	0.2	0	11.1	0.53	1.3	0.03	0	264
2	49	2020/8/10	6	16259	130	70	78	18	78	0	0	1	1	0	0	0															4.6	218	37.6	81.3	30.6	376	13.4	9.12	79.8	12.2	7.6	0.2	0.2	7.28	1.11	0.69	0.02	0.02	204
1	46	2020/8/11	14	18305	146	96	100	20	116	0	0	0	1	0	0	0															5.01	193	44.3	88.4	33.2	376	12.7	19.32	80	14.3	5.1	0.2	0.4	15.46	2.76	0.99	0.04	0.08	190
2	33	2020/8/12	7	20200	125	86	86	18	86	0	0	1	1	0	0	1															4.27	135	35.8	83.8	31.6	377	11.7	9.64	81.8	12.4	5.1	0.4	0.3	7.89	1.2	1.2	0.04	0.03	217
2	43	2020/8/19	3	8210	132	75	75	18	75	0	0	0	1	0	0	1															4.27	140	36.9	86.4	32.8	379	11.8	5.57	65.9	26.4	6.8	0.7	0.2	3.67	1.47	0.38	0.04	0.01	188
1	26	2020/8/26	4	8218	128	80	110	18	110	0	0	1	0	0	0	0															5.46	169	41.9	81.7	31	351	12.4	11.15	70.1	22.2	7	0.3	0.4	7.82	2.48	0.78	0.03	0.04	212
2	50	2020/8/26	7	15384	139	82	78	18	90	0	0	1	0	0	0	0															3.52	108	31.9	90.6	30.7	339	15.9	9.7	67.2	22.7	8	1.9	0.2	6.52	2.2	0.78	0.18	0.02	132
1	43	2020/8/31	16	21524	115	65	78	20	78	0	0	0	1	0	0	1															5.3	162	43.1	81.3	30.6	376	12.7	6.51	74.8	17.8	6.3	0.9	0.2	4.87	1.16	0.41	0.06	0.01	105
1	40	2020/9/1	2	8880	114	65	78	20	78	0	0	1	0	0	0	0															5.08	164	46.1	90.7	32.3	356	13.2	10.13	80.7	12.2	6.8	0.1	0.2	8.17	1.24	0.69	0.01	0.02	151
1	35	2020/9/3	7	9896	135	75	88	18	88	0	0	1	0	0	0	0															5.09	150	39.7	78	29.5	378	12.9	14.82	84.7	10.5	4.5	0.1	0.2	12.55	1.56	0.67	0.01	0.03	208
1	37	2020/9/4	9	24551	170	110	117	20	117	1	0	1	0	0	0	0															5.31	158	43.4	81.7	81.7	364	13.3	14.39	87	6.9	4.8	0.8	0.5	12.52	0.99	0.69	0.12	0.07	149
1	46	2020/9/9	17	31614	130	95	94	20	94	0	0	1	1	0	0	0															5.78	172	48.3	83.6	29.8	356	14.6	9.14	90	6.7	3.1	0	0.2	8.23	0.61	0.28	0	0.02	216
1	41	2020/9/12	6	11923	129	70	78	18	78	0	0	1	0	0	0	0															4.49	144	37.2	82.9	32.1	387	12.9	12.11	77.3	19	2.4	1.3	0	10.14	10.14	0.31	0.17	0	199
1	33	2020/9/12	6	8894			116		116		0	1	0	0	0	0															4.09	156	41.3	101	38.1	378	14.9	10.89	80.1	12.8	6.6	0.1	0.4	8.72	1.39	0.72	0.01	0.04	206
1	41	2020/9/17	7	14202	138	100	102	18	102	0	0	1	0	0	0	1															5.01	151	39.6	79	30.1	379	13	14.17	89.8	6.4	3.3	0.3	0.2	12.72	0.91	0.47	0.04	0.03	193
1	55	2020/9/18	6	13036	131	81	86	18	86	0	0	0	0	0	0	1															5.37	172	45.7	85.1	32	376	14.3	18.09	86	6.2	7.5	0	0.3	15.56	1.12	1.36	0	0.05	167
1	56	2020/9/21	6	12450	135	85	75	20	75	0	0	1	0	0	0	1															3.77	126	34.4	91.2	33.4	366	14.4	10.37	67.5	25.7	5.7	0.6	0.5	7	2.67	0.59	0.06	0.05	92
2	48	2020/10/3	7	11538	161	91	76	20	76	0	0	1	1	0	0	0															5.46	160	43.2	79.1	29.3	370	12.1	13.86	83.6	13.1	2.5	0.3	0.5	11.59	1.82	0.35	0.04	0.07	354
2	47	2020/10/9	14	13797							0	0	1	0	0	0															3.85	122	34.3	89.1	31.7	356	13	8.78	72.2	19.2	8	0.5	0.1	6.34	1.69	0.7	0.04	0.01	264
1	41	2020/10/13	5	13234	188	144	72	18	66	0	0	1	0	0	0	1															4.55	142	39.1	85.9	35.6	368	12.7	8.54	83.6	7	8.7	0.6	0.1	7.14	0.6	0.74	0.05	0.01	201
2	47	2020/10/13	9	19557	138	81	85	20	85	0	0	0	0	0	0	1															3.5	118	31.5	90	33.7	375	13	16.11	92.7	4.3	2.9	0	0.1	14.93	0.69	0.47	0	0.02	220
1	39	2020/10/14	13	26354	130	80	80	20	80	0	0	0	0	0	0	0															6.34	200	52	82	31.5	379	14.5	12.67	79.7	11.2	8.8	0.2	0.1	10.1	1.42	1.12	0.03	0.01	186
1	37	2020/10/15	6	16155	130	70	70	20	100	0	0	0	0	0	0	1															5.71	180	46.4	81.3	31.5	378	12	16.63	73.6	20.9	5.2	0.1	0.2	12.24	3.48	0.86	0.02	0.03	218
2	41	2020/10/16	13	20489	136	77	114	19	80	0	0	0	0	0	0	0															5.04	143	38.6	76.6	28.4	370	14.9	19.9	84	11.4	4.1	0.2	0.3	16.72	2.27	0.82	0.04	0.06	362
2	30	2020/10/17	9	22799	120	80	72	18	80	0	0	0	1	0	0	1															4.26	123	38.6	83.5	27.9	341	13.8	21.15	79.6	15.3	4.5	0.1	0.5	16.84	3.24	0.95	0.02	0.11	454
2	72	2020/10/17	18	27694	146	90	106	18	106	0	0	1	0	0	0	0															5.33	149	45.2	84.8	28	330	14.2	14.64	88.1	5.6	6.1	0	0.2	12.9	0.82	0.89	0	0.03	197
1	25	2020/10/22	10	26412	136	93	85	20	130	0	0	0	0	0	0	0															5.76	181	49.7	86.3	31.4	364	14.7	21.53	85.5	10.7	3.6	0.1	0.1	18.41	2.3	0.78	0.02	0.02	161
2	45	2020/10/24	9	18883	120	80	72	18	72	0	0	0	0	0	0	0															4.94	158	42.4	85.8	32	373	12.4	10.32	85.5	10.5	2.9	0.7	0.4	8.82	1.08	0.3	0.07	0.04	279
1	38	2020/10/26	5	13028	120	80	86	20	86	0	0	0	0	0	0	0															4.84	132	38	78.5	27.3	347	15.1	8.45	78.1	16.3	4.7	0.5	0.4	6.6	1.38	0.4	0.04	0.03	212
1	37	2020/10/27	8	16122	157	90	115	18	115	0	0	1	0	0	0	0															4.59	147	37.3	81.3	32	379	12.3	13.33	80.1	13.3	5.5	0.7	0.4	10.68	1.77	0.73	0.09	0.05	181
1	43	2020/11/6	6	14231	129	80	78	18	78	0	0	1	0	0	0	1															4.66	150	40.6	87.1	32.2	369	11.9	12.11	78.9	13.1	6.9	0.7	0.4	9.55	1.59	0.84	0.08	0.05	159
1	37	2020/11/8	2	10288	130	70	78	18	78	0	0	1	0	0	0	1															5.15	171	47.9	93	33.2	357	13	7.52	59.1	29.7	8.9	1.6	0.7	4.44	2.23	0.67	0.12	0.05	261
2	47	2020/11/9	5	12311	110	76	110	18	110	0	0	1	1	0	0	1															4.88	157	42.8	87.7	32.2	367	12.3	15.66	89.6	7.7	2.5	0.1	0.1	14.03	1.21	0.39	0.02	0.02	300
1	50	2020/11/11	9	28711	124	61	86	18	86	0	0	0	0	0	0	0															4.48	154	40.5	90.4	32.4	338	12.3	14.2	91	4.4	4.5	0	0.1	12.92	0.62	0.64	0	0.01	176
1	39	2020/11/16	8	18216	158	99	98	20	98	0	0	0	0	0	0	1															4.99	166	41.1	82.4	33.3	368	13	12.95	86.1	8.5	4.7	0.5	0.2	11.15	1.1	0.61	0.06	0.03	267
2	34	2020/11/19	5	21512	135	75	80	20	80	0	0	0	1	0	0	0															4.4	140	37.1	84.3	29.5	355	13.4	13.83	91.3	2.2	6.5	0	0	12.63	0.3	0.9	0	0	220
1	42	2020/11/23	5	10220	120	70	70	18	70	0	0	0	0	0	0	1															4.39	138	38.2	87	31.4	361	14.3	9.57	88	8	3.1	0.6	0.3	8.42	0.77	0.3	0.06	0.03	76
2	44	2020/11/26	4	13175	130	80	72	20	72	0	0	0	1	0	0	0															4.33	139	37.3	86.1	32.1	373	11.8	7.45	73.5	19.2	6.3	0.9	0.1	5.48	1.43	0.47	0.07	0.01	183
1	32	2020/11/29	15	17841	142	81	137	32	137	1	0	0	1	0	0	0															6.04	166	49.2	81.5	27.5	337	17.3	17.68	82.3	9.8	7.6	0.1	0.2	14.55	1.73	1.34	0.02	0.04	195
2	33	2020/12/11	9	18374	128	75	85	20	85	0	0	1	1	0	0	1															6.47	194	52.9	81.8	30	367	12.9	7.45	70.2	24.3	4.6	0.5	0.4	5.23	1.81	0.34	0.04	0.03	320
1	28	2020/12/15	3	32896	130	95	140	20	140	0	0	0	0	0	0	0															6.23	203	54.2	87	32.6	375	14.4	11.59	82.9	10.1	7	0	0	9.61	1.17	0.81	0	0	361
1	27	2021/1/3	9	18793	123	86	80	18	80	0	0	1	1	0	0	1															5.61	166	44.1	78.6	29.6	376	13	16.89	86.2	10	3.3	0.1	0.4	14.56	1.69	0.56	0.02	0.07	272
1	42	2021/1/7	8	24060	129	80	68	18	68	0	0	1	1	0	0	1															5.08	161	43.5	85.6	31.7	370	12.8	14.84	81.3	11.7	5.1	1.7	0.2	12.06	1.74	0.76	0.25	0.03	314
1	34	2021/1/14	5	15728	120	70	80	18	80	0	0	1	1	0	0	1															4.6	152	39.3	87.5	33	377	13	15.38	84.2	8.6	6.6	0.4	0.2	12.95	1.32	1.02	0.06	0.03	266
2	22	2021/1/27	6	8440	126	81	82	18	82	0	0	0	0	0	0	0															5.24	179	43.5	89.9	33.8	376	14.8	15.29	86.3	6.3	6.8	0.5	0.1	13.2	0.96	1.04	0.08	0.02	198
2	48	2021/1/30	7	8388	158	93	81	18	81	0	0	1	1	0	0	0															3.61	123	36	94.2	32	352	13.2	7.27	80.3	12.2	6.6	0.3	0.6	5.84	0.89	0.48	0.02	0.04	248
1	53	2021/2/3	6	12351	152	95	106	18	106	0	0	1	0	0	0	0															5.31	177	44.9	84.6	37.1	369	13.3	11.36	82.7	5.2	11.4	0.7	0	9.39	0.59	1.3	0.08	0	262
1	45	2021/2/3	7	17477	125	76	78	18	78	0	0	1	0	0	0	0															4.31	163	39.9	92.6	37.8	409	12.5	16.91	86.1	10.3	3.4	0.1	0.1	14.55	1.75	0.58	0.02	0.01	216
1	45	2021/2/14	13	22621	132	86	89	18	89	1	0	1	0	0	0	0															5.22	201	44.9	86	38.5	369	12.3	18.53	86.9	8.3	4.2	0.1	0.5	16.1	1.54	0.78	0.02	0.09	212
1	48	2021/2/16	8	22753	138	90	70	18	70	0	0	0	0	0	0	0															4.38	139	37.4	85.4	31.7	371	13.4	19.28	90	5	4.7	0.1	0.2	17.35	0.96	0.91	0.02	0.04	204
2	41	2021/2/17	11	28416	120	75	78	18	78	0	0	1	0	0	0	0															4.34	134	36	82.9	30.9	372	12.5	16.21	89.1	5.8	4.8	0.1	0.2	14.44	0.94	0.78	0.02	0.03	250
1	28	2021/2/19	9	16436	155	84	102	20	102	0	0	1	0	0	0	0															5.03	162	42.5	84.5	30	354	12.2	11.13	86.7	2.2	10.7	0.4	0	9.65	0.24	1.19	0.04	0	128
1	43	2021/2/22	8	16077	125	76	78	18	78	0	0	1	0	0	0	0															4.84	143	41.1	84.9	29.5	348	13.3	14.52	86.8	7.9	3.9	0.8	0.6	12.6	1.15	0.57	0.12	0.09	168
2	47	2021/2/24	10	38246	130	87	75	18	75	0	0	0	0	0	0	0															4.18	133	32.9	78.7	31.8	330	32.1	13.31	76	16.8	6.3	0.6	0.3	10.12	2.24	0.84	0.08	0.04	381
2	57	2021/2/24	5	15077	125	76	78	18	78	0	0	1	0	0	0	0															4.06	146	37.1	91.4	35.4	365	13.3	20.52	90.2	4.3	5.2	0	0.3	18.51	0.88	1.07	0	0.06	213
1	31	2021/2/25	12	29986	125	90	109	20	109	0	0	1	1	0	0	0															4.24	127	35.9	84.7	30	354	13.2	7.59	82.2	8.6	8.6	0.5	0.1	6.24	0.65	0.65	0.04	0.01	129
1	48	2021/3/6	8	16045	144	86	90	18	90	0	0	1	1	0	0	0															5.08	157	43.7	86	30.9	359	12.8	17.47	85.2	10.4	4.1	0.1	0.2	14.88	1.82	0.72	0.02	0.03	214
1	42	2021/3/25	8	24764	139	89	79	20	79	0	0	1	0	0	0	1															3.97	125	33.9	85.4	31.5	368	13.6	11.58	87.1	8.4	4.2	0.1	0.2	10.09	0.97	0.49	0.01	0.02	140
1	46	2021/3/25	8	17373	135	87	68	18	68	0	0	1	0	0	0	1															4.25	138	40.6	95.5	32.5	340	13.4	11.41	80	14.5	4.7	0.4	0.4	9.13	1.65	0.54	0.05	0.05	247
2	59	2021/3/27	9	28410	130	80	78	20	78	0	0	1	1	0	0	1															5.04	162	46.6	92.5	32.1	348	14.7	7.39	74.9	17.7	6.5	0.4	0.5	5.54	1.31	0.48	0.03	0.04	221
1	33	2021/3/28	11	16529	143	82	123	20	123	0	0	0	0	0	0	0
2	54	2021/4/5	5	11428	130	80	80	20	80	1	1	0	0	0	0	0															4.73	191	36.4	77	40.4	369	13.5	11.2	90.5	0.4	9.1	0	0	10.14	0.04	1.02	0	0	212
1	41	2021/4/7	4	9398	139	80	86	18	86	0	0	1	1	0	0	1															5	150	41.6	83.2	30	361	12.5	7.67	65.4	27.5	5	1.4	0.7	5.02	2.11	0.38	0.11	0.05	205
2	33	2021/4/9	8	21162	130	75	85	18	85	0	0	1	1	0	0	1															4.72	153	39.2	83.1	32.4	374	11.9	12.33	88.2	7.3	4	0.2	0.3	10.88	0.9	0.49	0.02	0.04	236
2	28	2021/4/20	4	11186	135	75	80	20	80	0	0	1	1	0	0	0															4.29	139	37	80.6	30.3	376	13.2	13.39	82.3	12.6	4.8	0.1	0.2	11.02	1.69	0.64	0.01	0.03	241
1	57	2021/4/25	6	13870	130	80	80	20	80	0	0	0	0	0	0	0															4.11	129	34.6	84.2	31.4	373	14.7	16.04	88.9	4.7	5.8	0.3	0.3	14.26	0.75	0.93	0.05	0.05	124
1	39	2021/5/8	3	5101	128	74	79	18	79	0	0	1	0	0	0	1															4.62	152	41.5	89.9	32.9	366	12.5	11.19	85.2	10.4	3.8	0.4	0.2	9.53	1.16	0.43	0.04	0.02	121
2	58	2021/5/20	18	31669	126	92	78	18	78	0	0	1	1	0	0	0															4.1	115	34.6	84.4	28.1	332	13.2	10	90.4	1.8	7.5	0.3	0	9.04	0.18	0.75	0.03	0	143
1	31	2021/5/23	8	11747	160	112	80	20	80	0	0	1	1	0	0	0															4.96	162	40.3	81.3	32.7	360	14	12.76	86.8	7.7	4.2	0.9	0.4	11.08	0.98	0.54	0.11	0.05	263
1	32	2021/5/25	9	16927	150	80	110	18	110	0	0	1	0	0	0	0															4.08	126	35.2	86.3	30.9	358	12.8	15.69	68	20.2	10	1.5	0.3	10.67	3.17	1.57	0.24	0.05	210
1	38	2021/6/12	6	14225	150	100	90	18	90	0	0	1	0	0	0	0															4.79	151	39.7	82.9	31.3	379	379	13.92	86.5	8.8	4	0.5	0.2	12.04	1.23	0.56	0.07	0.03	219
1	46	2021/6/17	9	13878	135	75	80	20	80	0	0	1	1	0	0	0															5.49	162	47.5	86.5	29.5	341	13.2	11.09	75.5	17.2	6.2	0.7	0.4	8.37	1.91	0.69	0.08	0.04	177
1	47	2021/6/18	2	7567	130	88	80	18	80	0	0	1	1	0	0	1															6.19	199	52.3	84.5	33.6	379	12.1	15.28	90.2	4.1	5.4	0	0.3	13.78	0.63	0.83	0	0.05	219
2	34	2021/6/20	14	29623	160	135	56	18	56	0	0	1	1	0	0	1															5.51	172	46.8	84.9	31.2	368	12.2	9.61	65.3	28.2	5	1.1	0.4	6.28	2.71	0.48	0.11	0.04	360
2	46	2021/6/22	8		129	76	90	20	90	0	0	1	0	0	0	0															3.74	102	30.5	81.6	27.3	334	12.9	12.82	87.7	7.7	4.2	0.2	0.2	11.24	0.99	0.54	0.03	0.03	272
1	41	2021/6/26	5	2515	150	70	86	18	86	0	0	1	0	0	0	0															4.97	161	43.8	88.1	32.4	368	13.3	7.69	67.1	22	9.4	1.2	0.3	5.16	1.69	0.72	0.09	0.02	179
1	35	2021/6/28	6	1577	130	70	78	18	78	0	0	1	0	0	0	1															4.35	140	39.7	91.3	32.2	353	12.8	10.43	79	14.1	5.6	1.1	0.2	8.24	1.47	0.58	0.11	0.02	131
1	28	2021/7/2	9	26541	135	75	75	20	75	0	0	1	1	0	0	0															4.68	178	40	94.1	35.6	378	12.9	11.76	80.9	3	15.6	0.5	0	9.51	0.35	1.83	0.06	0	270
1	38	2021/7/14	4	12237	125	76	76	18	76	0	0	1	0	0	0	1															5.13	157	40.7	81.4	30.6	376	12.2	9.79	63.7	27.3	6.8	1.8	0.4	6.24	2.67	0.67	0.18	0.04	251
2	58	2021/7/24	9	9893	113	66	61	18	61	0	0	1	0	0	0	1															3.97	124	35.1	88.4	31.2	353	11.9	9.33	75	17.8	6.8	0.2	0.2	7	1.66	0.63	0.02	0.02	154
2	39	2021/8/5	7	13730	135	80	94	19	94	0	0	1	1	0	0	1															5.05	134	36	71.3	26.5	372	14.6	13.97	89.8	7	2.8	0.1	0.3	12.55	0.98	0.39	0.01	0.04	266
1	32	2021/8/10	9	14094	135	65	75	20	75	0	0	1	1	0	0	1															5.89	175	48.7	82.7	29.7	359	13.3	13.49	84.5	8.5	6.8	0.1	0.1	11.4	1.15	0.92	0.01	0.01	149
2	47	2021/8/11	7	109442	115	72	92	20	92	1	1	1	0	0	0	0															3.72	134	34.7	93.3	36	365	13.2	13.6	83.6	11.9	4.3	0.1	0.1	11.37	1.62	0.58	0.01	0.01	243
1	40	2021/8/13	6	12534	130	80	72	20	72	0	0	1	1	0	0	0															5.08	160	43	84.6	31.5	372	12.8	14.32	81.8	12.4	4.8	0.7	0.3	11.71	1.78	0.69	0.1	0.04	217
2	52	2021/8/15	7	10680	92	71	78	20	78	0	0	1	1	0	0	1															4.35	141	39.6	91	32.4	356	14.8	12.41	87.7	7.7	4.4	0	0.2	10.88	0.96	0.55	0	0.02	147
2	55	2021/8/15	7	14827	132	80	75	18	75	0	0	1	0	0	0	1															3.8	120	34.2	90	31.6	351	14.6	10.31	77.9	11.9	8.7	1.1	0.4	8.03	1.23	0.9	0.11	0.04	90
2	49	2021/8/17	10	20139	128	80	70	18	18	0	0	1	0	0	1	1															4.26	142	39	91.5	32.6	365	13.2	12.91	92	2.6	5.1	0.3	0	11.88	0.34	0.66	0.04	0	251
1	41	2021/8/24	5	8475	120	80	80	18	80	0	0	1	1	0	0	1															5.03	170	45.2	89.9	33.8	376	13.2	5.54	59.8	23.8	14.8	1.4	0.2	3.31	1.32	0.82	0.08	0.01	163
1	53	2021/9/8	14	38311	108	50	70	20	70	0	0	0	0	0	0	0															4.55	153	41.7	91.6	33.6	367	13.2	17.88	88.8	6.3	4.6	0.1	0.2	15.88	1.13	0.82	0.02	0.04	330
2	54	2021/9/10	8	16350	120	70	70	18	70	0	0	1	1	0	0	1															5.38	156	46.4	86.2	29	336	13.9	3.62	63.7	29.6	6.4	0	0.3	2.31	1.07	0.23	0	0.01	95
1	26	2021/9/12	4	10863	138	89	102	18	102	0	0	1	1	0	0	1															5.36	182	44.5	83	34	350	13.5	15.32	71.2	23.6	4.3	0.6	0.3	10.91	3.62	0.66	0.09	0.05	306
2	54	2021/9/15	7	12622	125	76	76	18	76	0	0	1	0	0	0	0															4.3	130	36.4	84.7	30.2	357	13.1	12.42	83	9.7	6.9	0.2	0.2	10.31	1.2	0.86	0.02	0.02	171
2	39	2021/9/25	8	10776	121	81	94	20	94	0	0	0	0	0	0	1															3.95	118	31.3	79.2	29.9	377	13.8	13.25	71.1	24.3	4	0.5	0.1	9.42	3.22	0.53	0.07	0.01	305
1	48	2021/10/5	7	10866	120	70	70	18	70	0	0	1	1	0	0	0															5.38	155	44.7	83.1	28.8	347	12.4	15.06	86.5	7.4	5.7	0.2	0.2	13.03	1.11	0.86	0.03	0.03	219
1	26	2021/10/5	12	22418	120	70	70	18	70	0	0	1	1	0	0	0															5.9	206	48.8	82.7	34.9	378	13.2	18.8	88	2.4	9.4	0.2	0	16.55	0.45	1.77	0.03	0	274
1	55	2021/10/9	17	61095	135	85	85	18	85	0	0	0	0	0	0	0															4.61	151	40.6	88.1	32.8	372	11.7	13.02	84.6	11.5	3.5	0.2	0.2	11.01	1.5	0.46	0.03	0.03	199
1	24	2021/10/10	3	5792	125	86	96	18	96	0	0	1	0	0	0	0															5.55	167	49.4	89	30.1	338	13.3	11.89	73.2	17.9	6.4	2	0.5	8.7	2.13	0.76	0.24	0.06	239
2	70	2021/10/10	8	13575	125	65	75	20	75	0	0	0	1	0	0	0															4.77	146	40.8	85.5	30.6	358	14.2	11.57	88.1	3.1	8.4	0	0.4	10.19	0.36	0.97	0	0.05	121
1	43	2021/10/13	7	11837	135	86	86	18	86	0	0	1	0	0	0	1															5.17	167	44.2	85.5	32.3	378	13.1	10.28	77.1	14.7	6.9	0.9	0.4	7.93	1.51	0.71	0.09	0.04	115
1	43	2021/10/16	6	14440	129	83	85	18	85	0	0	1	0	0	0	1															4.65	153	44.7	96.1	32.9	342	12.7	12.14	84.4	9	5.7	0.7	0.2	10.25	1.09	0.69	0.09	0.02	120
2	28	2021/10/19	36	208499	131	86	87	19	87	0	0	1	1	0	0	1															4.67	140	38.8	83.1	30	361	14.9	10.69	81	13.7	4.4	0.5	0.4	8.66	1.46	0.47	0.05	0.04	249
1	40	2021/10/19	5	12976	135	78	76	18	76	0	0	1	0	0	0	1															5.07	163	46.7	92.1	32.1	349	12.4	12.87	83.7	12.4	3.4	0.2	0.3	10.77	1.6	0.44	0.03	0.04	159
1	46	2021/11/1	10	22518	132	72	80	18	80	0	0	1	0	0	0	0															4.91	142	41.6	84.7	28.9	341	13.7	13.93	89.8	6.2	3.9	0	0.1	12.51	0.86	0.54	0	0.01	178
1	31	2021/11/3	13	20309	135	96	98	18	98	0	0	1	0	0	0	0															4.6	152	44.6	97	33	341	13.5	8.7	86.8	8.4	4.5	0.1	0.2	7.55	0.73	0.39	0.01	0.02	167
1	36	2021/11/5	3	4257	131	76	110	20	110	0	0	1	0	0	0	0															5.86	171	49.3	84.1	29.2	347	12.7	17.21	86.2	7.6	5.4	0.5	0.3	14.84	1.31	0.93	0.09	0.05	214
1	44	2021/11/9	11	20928	116	86	122	20	122	1	0	1	0	0	0	0															5.78	170	49.4	85.5	29.4	344	14.2	13.31	90.9	5.6	3.1	0.1	0.3	12.1	0.75	0.41	0.01	0.04	292
2	35	2021/11/16	4	9884	125	70	78	20	78	0	0	1	0	0	0	0															4.19	139	37.1	88.5	33.2	375	13.2	14.48	85.7	8.9	5	0.1	0.3	12.41	1.29	0.72	0.01	0.04	132
1	28	2021/11/29	10	100886	130	89	91	20	91	0	0	1	1	0	0	0															5.46	181	45.1	82.6	33.2	401	12.5	10.38	85.2	8.4	5.9	0.1	0.4	8.84	0.87	0.61	0.01	0.04	234
1	26	2021/12/6	4	11050	125	86	86	18	86	0	0	1	1	0	0	1															5.49	165	45.4	82.7	30	363	13.1	11.71	75	19.3	5.3	0.3	0.1	8.78	2.26	0.62	0.04	0.01	209
2	30	2021/12/7	7	7585	120	70	108	18	108	1	0	1	1	0	0	0															5.26	161	42.5	80.8	30.6	379	13.4	20.89	86.2	7.3	6.1	0	0.4	18.01	1.53	1.27	0	0.08	279
1	33	2021/12/13	11	24173	118	63	125	18	125	0	0	1	1	0	0	0															5.98	204	51.2	90.2	34.1	378	12.8	14.33	83.6	10.4	5.6	0	0.4	11.98	1.49	0.8	0	0.06	176
2	54	2021/12/19	3	7403	125	80	86	18	86	0	0	1	1	0	0	1															4.33	126	37.5	86.6	29	335	13.2	11.24	72.5	21.1	4	2	0.4	8.15	2.37	0.45	0.22	0.05	110
1	19	2021/12/23	9	19246	157	92	156	23	156	0	0	0	1	0	0	0															6.51	194	51.6	79.3	29.8	376	13.9	30.22	86.9	10.4	2.6	0	0.1	26.26	3.14	0.79	0	0.03	378
1	42	2021/12/24	5	9409	120	80	80	18	80	0	0	1	1	0	0	1															5.02	168	42.9	85.5	33.5	392	12.9	7.34	63.3	30.5	4.9	1	0.3	4.65	2.24	0.36	0.07	0.02	208
1	24	2021/12/29	4	5344	116	90	143	18	143	0	0	1	0	0	0	0															6.28	183	52.6	83.8	29.1	348	12.2	14.31	70.9	21.3	4.5	2.6	0.7	10.15	3.05	0.64	0.37	0.1	265
1	42	2021/12/31	2	6759	146	98	101	18	101	0	0	1	0	1	0	1															4.87	146	42.8	87.9	33.9	379	11.9	9.78	86	2.6	10.9	0.4	0.1	8.41	0.25	1.07	0.04	0.01	192
2	54	2022/1/2	8	10876	129	85	75	18	75	0	0	1	0	0	0	0															4.62							15.15	75.6										130
1	43	2022/1/8	3	5239	135	85	85	18	85	0	0	1	1	0	0	0															4.69	153	41.1	87.6	32.6	372	12.2	13.57	81.6	12.8	5.2	0	0.4	11.07	1.74	0.71	0	0.05	184
1	42	2022/1/12	5	5861	161	94	86	18	86	0	0	1	0	0	0	0															3.88	118	36.5	94.1	30.4	323	13.5	9.22	77.2	16.4	5.1	1	0.3	7.12	16.4	5.1	0.09	0.03	308
1	39	2022/1/18	6	12440	135	90	74	18	74	0	0	1	0	0	0	0															6.14	191						14.14	85										245
2	45	2022/1/25	4	7004	157	101	90	18	90	0	0	1	1	0	0	0															4.48	148						11.64	76.9	16									152
1	28	2022/1/31	6	6670	128	80	78	18	78	0	0	1	0	0	0	1																						10.43
1	28	2022/2/2	8	11339	124	70	90	18	90	0	0	1	1	0	0	0															5.19	167						11.9											288
1	54	2022/2/4	7	5951	135	90	90	20	90	0	0	1	1	0	0	0															4.91	170	43.4	88.4	34.6	356	12.6	7.23	85.9	8.4	4.8	0.3	0.6	6.21	0.61	0.35	0.02	0.04	140
1	33	2022/2/4	7	9194	130	80	86	20	86	0	0	1	0	0	0	0															5.9	190	49.8	84.4	32.2	378	11.9	19.97	89.4	2.9	7.3	0	0.4	17.85	0.58	1.46	0	0.08	214
1	39	2022/2/4	9	16438	127	67	86	18	86	0	0	1	0	0	0	0															5.74	177	50.7	88.3	30.8	349	12.4	18.86	89	6.3	4.2	0.1	0.4	16.79	1.19	0.79	0.02	0.08	345
1	34	2022/2/5	4	6327	128	70	78	18	780	0	0	1	0	0	0	0															5.04	168						15.86	82.7										194
1	37	2022/2/6	6	11429	125	86	86	18	86	0	0	1	0	0	0	0																						18.46	72.8
1	56	2022/2/6	5	9098	125	86	62	18	62	0	0	0	1	0	0	0																180						10.09	75.4
2	28	2022/2/9	9	10542	103	78	93	18	93	0	0	1	1	0	0	0															4.15	145	36.3	87.5	35.1	366	12.8	14.65	81.7	13.4	4.5	0.1	0.3
1	36	2022/2/11	11	11329	130	80	80	20	80	0	0	0	0	0	0	0															4.18	140	37.6	90	33.5	372	11.9	10.11	86.5	7.1	6.1	0.1	0.2	8.75	0.72	0.62	0.01	0.02	65
1	24	2022/2/12	5	6334	125	86	112	18	112	0	0	1	0	0	0	0															6.18	185						19.31	76.1
1	42	2022/2/16	7	14639	150	90	65	18	65	0	0	0	0	0	0	0															5.04	131	36.9	73.2	26	355	15.2	19.16	85	10.5	3.9	0.2	0.4	16.29	2.01	0.75	0.04	0.08	275
1	28	2022/2/18	4	8779	160	100	89	18	89	0	0	1	0	0	0	0															5.88	179						13.45	77.4										252
1	48	2022/2/20	3	5329	140	85	80	20	80	0	0	1	0	0	0	0																						11.41	79.1
2	50	2022/2/20	12	12923	167	89	104	20	104	0	0	1	1	0	0	0															3.41	117	31.7	93	34.3	369	15.6	13.56	84.8	11.6	3.2	0.1	0.3	11.5	1.57	0.43	0.01	0.04	119
2	50	2022/2/22	8	13563	130	80	72	18	72	0	0	1	0	0	0	0																						11.28	79.8	14.6				9
1	42	2022/2/28	3	8822	135	75	78	20	78	0	0	1	0	0	0	0															4.59	147	42.3	92.2	32	348	13.3	15.47	87.5	6.6	5.6	0.1	0.2	13.54	1.02	0.87	0.02	0.03	117
1	49	2022/3/1	11	13751	151	89	82	20	82	0	0	0	0	0	0	0															4.77	151	41.9	87.8	31.7	360	13.3	13.26	83.9	8.7	7.1	0.1	0.2	11.13	1.15	0.94	0.01	0.03	161
1	43	2022/3/1	4	8524	150	89	89	18	89	0	0	1	0	0	0	0															5.1	169	46.4	91	33.1	364	12	10.57	79	15.6	4.8	0.3	0.3	8.35	1.65	0.51	0.03	0.03	212
1	24	2022/3/5	7	35042	138	90	80	18	80	0	0	1	0	0	0	0															5.21	159	44.7	85.8	30.5	356	13.1	14.31	87.6	6.6	5.4	0.1	0.3	12.54	0.94	0.77	0.01	0.04	310
2	51	2022/3/5	6	7117	120	80	90	20	90	0	0	1	0	0	0	0																						13.93	85.8					11.95
1	43	2022/3/7	7	10627	167	103	118	20	118	0	0	1	1	0	0	0															5.11	169	45.3	88.6	33.1	373	11.9	12.64	69	22.6	6.6	1.6	0.2	8.72	2.86	0.83	0.2	0.03	224
1	35	2022/3/11	14	42562	132	78	86	16	86	0	0	1	0	0	0	0															5.24	182	46	91.5	34.4	376	14.6	12.16	83.4	5.6	10.4	0.6	0	10.14	0.86	1.26	0.07	0	197
1	48	2022/3/11	3	5930	120	66	92	18	92	0	0	1	1	0	0	0															3.91	125	35.7	91.3	32	350	12.9	12.18	89.9	5.2	4.5	0.1	0.3	17.24	1	0.86	0.02	0.06	165
1	43	2022/3/13	6	7328	130	70	78	18	78	0	0	1	0	0	0	0															4.99							11.97	88.8
2	53	2022/3/15	6	9633	130	80	80	18	80	0	0	1	1	0	0	0
1	56	2022/3/19	12	60949	145	96	117	18	117	0	0	1	1	0	0	0															4.68	177	39.5	84.4	31	353	13.3	17.38	82.4	10.5	6.7	0.1	0.3	14.32	1.82	6.7	0.02	0.05	202
2	52	2022/3/22	9	36774	125	78	77	18	77	0	0	1	1	0	0	0															5.12	162	42.7	83.4	31.6	379	12.1	18.12	89.3	6.1	4.3	0	0.3	16.18	1.11	0.78	0	0.05	233
2	53	2022/3/24	8	32280	160	79	101	18	101	0	0	1	0	0	0	0															4.3	139	38	88.4	32.3	366	14.4	17.07	92.1	3.4	4.2	0.1	0.2	15.72	0.58	0.72	0.02	0.03	108
1	32	2022/3/27	6	9360	125	76	82	18	82	0	0	0	0	0	0	0															6.22	183						14.97	83.7										271
1	53	2022/3/30	8	11236	120	80	90	20	90	0	0	1	0	0	0	0															4.47	145	41.5	92.8	32.4	349	13.5	19.89	83.4	7.2	7.9	1.2	0.3	16.59	1.43	1.57	0.24	0.06	137
1	37	2022/4/3	6	11883	125	95	94	18	94	0	0	1	1	0	0	0															5.12	143	41.1	80.3	27.9	348	12.9	13.43	81.2	12.7	5.3	0.7	0.1	10.91	1.71	0.71	0.09	0.01	160
1	40	2022/4/8	10	13363	130	80	80	18	80	0	0	1	0	0	0	0
1	53	2022/4/15	3	10179	156	92	72	20	72	0	0	0	0	0	0	0															4.71	148	40.6	86.2	31.4	365	13.6	19.56	86.3	8.6	4.6	0	0.5	16.88	1.68	0.9	0	0.1	422
1	52	2022/4/19	8	7183	137	80	108	20	108	0	0	1	0	0	0	0															3.85	132	37.1	96.4	34.3	356	13.3	7.42	71.1	21.8	5.5	1.6	0	5.28	1.62	0.41	0.12	0	120
1	32	2022/4/22	7	40041	145	92	115	18	115	0	0	1	0	0	0	0															5.58	158	47.4	84.9	28.3	333	15	16.53	89.3	5.9	4.4	0.1	0.3	14.76	0.98	0.73	0.02	0.05	316
2	56	2022/4/28	7	22408	140	80	86	20	86	0	0	0	0	0	0	0															4.09	141	36.2	88.5	34.5	356	12.5	11.25	83.9	9.5	6.2	0.1	0.3	9.44	1.07	0.7	0.01	0.03	205
1	36	2022/5/5	11	16145	130	80	80	20	80	0	0	1	1	0	0	0															5.42	158	44.8	82.7	29.2	353	14.5	17.5	87.8	6.3	5.7	0	0.2	15.37	1.1	1	0	0.04	264
2	49	2022/5/15	8	14879	130	80	80	20	80	0	0	1	1	0	0	0															4.98	149	44.2	88.8	29.9	337	14	22.31	88.2	5.9	5.5	0	0.4	19.68	1.32	1.23	0	0.09	124
2	44	2022/5/17	8	11016	135	65	67	18	67	0	0	0	0	0	0	0															4.36	135	36	82.6	31	375	12.3	10.71	89.7	5.8	4.3	0.1	0.1	9.61	0.62	0.46	0.01	0.01	259
1	52	2022/5/22	2	6688	125	85	90	20	90	0	0	1	1	0	0	0															5.24	174	44.9	85.7	33.2	378	12.3	9.03	80	14.5	4.2	1	0.3	7.22	1.31	0.38	0.09	0.03	181
1	34	2022/5/25	6	42914	148	74	100	18	100	0	0	1	1	0	0	0															5.1	147	41.8	82	28.8	352	13.2	15.26	80.7	10.2	7	1.8	0.3	12.31	1.56	1.07	0.27	0.05	235
1	42	2022/5/26	6	13255	125	70	78	18	78	0	0	1	0	0	0	0															4.92	158	45.8	93.1	32.1	345	13.2	8.86	80.8	10.9	7.1	0.7	0.5	7.16	0.97	0.63	0.06	0.04	167
1	38	2022/5/27	7	11854	130	80	80	20	80	0	0	1	1	0	0	0
1	53	2022/6/13	7	10758	107	70	96	18	96	0	0	1	0	0	0	0															5.19	168	46.5	89.6	32.4	361	12	12.52	86.6	7.5	5.5	0.2	0.2	10.84	0.94	0.69	0.03	0.03	168
1	31	2022/6/17	4	10849	110	74	82	16	82	0	0	1	0	0	0	0															4.72	128	40.4	85.6	27.1	317	15.1	15.33	82.9	6.9	9.5	0.1	0.6	12.72	1.06	1.45	0.01	0.09	249
1	56	2022/6/19	4	9046	129	80	78	18	78	0	0	1	0	0	0	0															4.52							15.91	75.6										195
2	45	2022/6/23	13	57290	142	97	145	28	145	0	0	1	1	0	0	0															5.04	170	48	95.2	33.7	354	15.7	31.1	25.01	66.9	15.2	17.6	0.24	0.14	16.74	3.8	0.06	0.02	361
2	35	2022/6/24	5	10480	118	72	78	16	78	0	0	1	1	0	0	0																135						12.75	82.44										269
2	30	2022/6/25	6	36106	135	89	102	18	102	0	0	1	1	0	0	0															4.95	167	42.2	85.3	33.7	396	13.4	13.16	84.6	9.4	5.7	0	0.3	11.13	1.24	0.75	0	0.04	278
1	42	2022/6/26	9	9246	126	78	111	18	111	0	0	0	0	0	0	0															4.05	126	37.2	91.9	31.1	339	12.3	15.75	90.6	4.4	4.8	0	0.2	14.27	0.7	0.75	0	0.03	141
1	43	2022/7/1	7	8276	150	80	75	20	75	0	0	0	0	0	0	0															3.9	118	35	89.7	30.3	337	14.4	4.85	78.3	12.4	6.8	2.1	0.4	3.8	0.6	0.33	0.1	0.02	93
2	47	2022/7/1	11	14146	115	54	70	18	70	0	0	1	0	0	0	1															4.66	123	36	77.3	26.4	342	15.4	16.35	89.9	6	4	0	0.1	14.7	0.98	0.65	0	0.02	285
1	42	2022/7/2	14	16569	135	75	100	20	100	0	0	1	0	0	0	0															4.57	148	42.4	92.8	32.39	349	12.5	42	87.84	4.54	7.44	0.2	0.1	12.23	0.63	1.04	0.03	0.01	173
1	35	2022/7/4	6	12085	120	70	80	18	80	0	0	1	1	0	0	1															4.64	142	41.7	89.9	30.6	340	12.5	10.45	76.8	14.2	7.7	0.7	0.6	8.03	1.48	0.8	0.07	0.06	211
2	25	2022/7/7	7	7679	138	84	89	18	89	0	0	1	0	0	0	1
2	50	2022/7/14	5	10526	136	80	80	18	80	0	0	0	0	0	0	0															4.49	135	38.5	85.72	30.1	351	13.5	10.06	87.91	7.52	4.1	0.4	0.1	8.84	0.76	0.41	0.04	0.01	50
1	24	2022/7/14	18	28995	143	92	98	20	98	0	0	0	0	0	0	0															5.54	181	47.8	86.3	32.7	379	13	22.01	89	6.2	4.5	0.1	0.2	19.59	1.36	0.99	0.02	0.04	389
1	31	2022/7/15	10	22099	136	80	80	18	80	0	0	1	0	0	0	0															4.93	160	43.3	87.8	32.5	370	12.4	20.01	81.3	12.6	5.3	0.4	0.4	16.27	2.52	1.06	0.08	0.08	272
1	28	2022/7/16	10	13662	130	80	80	18	80	0	0	1	0	0	0	0															5	148	43.5	87	29.6	340	13.5	14.19	85.2	6.3	7.7	0.6	0.2	12.09	0.89	1.09	0.09	0.03	182
2	55	2022/7/19	3	9004	97	61	74	18	74	0	0	1	1	0	0	1															4.53	139						9.44	72.51										128
1	42	2022/7/31	5	7692	136	78	74	20	74	0	0	1	1	0	0	1															5.11	167	46.3	90.6	32.7	361	12.9	13.69	82.8	13.1	3.8	0.1	0.2	11.34	1.79	0.52	0.01	0.03	236
1	40	2022/8/5	4	9912	134	82	70	18	70	0	0	1	1	0	0	0															5.36	154	44.2	82.5	28.7	348	14.4	8.18	78	15	6.4	0.4	0.2	6.38	1.23	0.52	0.03	0.02	183
2	45	2022/8/8	6	11772	134	82	75	20	75	0	0	0	1	0	0	0															4.05	128	38.7	95.6	31.6	331	12.2	3.8	52.2	35.8	8.9	2.6	0.5	1.98	1.36	0.34	0.1	0.02	196
1	32	2022/8/10	7	15537	141	95	72	20	72	0	0	0	0	0	0	0															5.13	155	46.4	90.4	30.2	334	12.2	11.27	72.7	16.6	9.3	1	0.4	8.19	1.87	1.05	0.11	0.05	145
1	50	2022/8/13	12	39331	121	91	103	18	103	0	0	1	0	0	0	0															6.3	195	56.9	90.3	31	343	13.2	16.21	87.8	4.9	6.7	0.2	0.4	14.23	0.79	1.09	0.03	0.06	177
2	51	2022/8/14	8	14844	140	74	78	18	78	0	0	1	0	0	0	0																161						18.4											172
2	55	2022/8/16	4	9313	132	78	78	18	78	0	0	0	1	0	0	0															4.76	145	41.2	86.6	30.5	352	13	4.43	74.2	17	8.1	0.2	0.5	3.28	0.75	0.36	0.01	0.02	90
2	55	2022/8/17	8	11039	117	94	84	18	84	0	0	0	1	0	0	0															4.59	148	41.4	90.2	32.2	357	13.2	10.27	88.12	7.2	4.5	0	0.2	9.05	0.74	0.46	0	0.02	73
1	44	2022/8/18	23	71871	133	64	64	18	64	0	0	0	0	0	0	0															4.44	145	43.1	97.1	32.7	336	14.6	13.36	91.6	5.9	1.9	0	0.6	12.24	0.79	0.25	0	0.08	102
2	45	2022/8/18	9	16225	118	78	80	18	80	0	0	0	0	0	0	0															3.82	124	37.3	96.6	32.2	332	15.2	18.25	90.2	4.8	4.8	0	0.2	16.46	0.88	0.88	0	0.04	85
2	49	2022/8/22	4	8616	114	65	78	15	78	0	0	0	1	0	0	0															4.08	130	38.6	94.6	31.9	337	12.6	11.48	79.7	12.8	6.5	0.7	0.3	9.15	1.47	0.75	0.08	0.03	179
1	44	2022/8/22	4	11255	158	86	86	16	86	0	0	0	1	0	0	0															5.69	176	49.7	87.3	30.9	354	14.6	11.94	79.1	15.6	4.4	0.3	0.6	9.44	1.86	0.53	0.04	0.07	141
1	24	2022/8/23	10	14925	125	79	119	18	119	0	0	1	1	0	0	0															5.25	161	43.8	83.4	30.7	348	13.1	16.96	88.2	6.5	4.7	0.1	0.5	14.96	1.1	0.8	0.02	0.08	292
1	34	2022/8/29	16	36062	155	100	87	25	87	0	0	0	0	0	0	0															4.76	185	40.8	85.7	38.9	453	11.9	14.7	85.6	10.9	3	0.2	0.3	12.58	1.6	0.44	0.03	0.04	112
1	33	2022/8/29	5	10707	135	75	78	18	78	0	0	0	0	0	0	0															4.69	152	45.9	97.9	32.4	331	11.9	8.81	70.5	20.9	7.3	0.8	0.5	6.21	1.84	0.64	0.07	0.04	210
1	58	2022/8/30	8	14395	140	78	78	17	78	0	0	0	0	0	0	0															4.4	124	38.1	86.6	28.2	325	16.5	10.16	81.6	8.3	8.5	1.1	0.5	8.29	0.84	0.86	0.11	0.05	181
1	28	2022/8/31	8	13532	136	80	80	18	80	0	0	0	0	0	0	0															5.37	151	44.2	82.3	28.12	342	13.3	10.9	83.8	10.5	4.6	0.7	0.3	8.46	1.06	0.46	0.07	0.04	269
2	47	2022/9/1	8	16245	112	72	80	16	80	0	0	1	0	0	0	0															4.18	140	39.2	93.8	33.5	357	14	15.7	84.2	9.9	5	0.6	0.3	13.22	1.55	0.79	0.09	0.05	221
2	56	2022/9/9	7	11149	120	70	70	18	70	0	0	0	1	0	0	0															4.75	141	40.8	85.9	29.7	346	15.3	9.12	81.1	13.6	5	0.1	0.2	7.4	1.24	0.46	0.01	0.02	298
2	51	2022/9/14	7	9547	120	70	70	18	70	0	0	1	0	0	0	0															3.91	95	25.6	65.5	25.1	383	22.3	8.62	78.6	17.1	5.2	0.7	0.2	6.62	1.47	0.45	0.06	0.02	238
2	45	2022/10/2	4	7657	128	70	74	18	74	0	0	0	1	0	0	0															4.39	151	38.5	87.7	34.44	365	11.9	8.55	82.54	9.14	7.44	0.9	0.1	7.06	0.78	0.64	0.08	0.01	240
1	35	2022/10/7	6	9362	125	85	89	18	89	0	0	1	0	0	0	0															4.26	127	32.7	87.3	29.8	341	11.9	5.73	59.8	27.4	9.8	2.8	0.2	59.8	27.4	0.56	0.16	0.01	234
2	55	2022/10/11	5	7934	132	72	82	20	82	0	0	1	1	0	0	1																						9.3	84.54	5.84				7.86	0.54	0.84
2	48	2022/10/12	8	10187	118	78	80	18	80	0	0	0	0	0	0	0															3.99	128	38.2	92.7	32.1	335	11.6	6.68	58.4	27.1	7.6	6	0.9	3.39	1.81	0.51	0.4	0.06	267
2	47	2022/10/16	7	12107	125	88	90	20	90	0	0	0	1	0	0	0															4.99	165	44.9	90	33.06	367	10.9	3.59	87.4	7.4	5	0	0.2	0.71	0.71	0.48	0	0.02	175
1	56	2022/10/19	8	9576	137	92	72	18	72	0	0	0	1	0	0	0															4.32	135	39.9	92.4	31.3	338	12.5	4.87	54.6	35.7	6.8	2.1	0.8	2.66	1.74	0.33	0.1	0.04	262
2	34	2022/10/19	13	16810	130	80	80	20	80	0	0	1	0	0	0	0															4.41	144	40.1	90.9	32.71	360	11.8	18.82	90.2	4.3	5.2	0.1	0.2	16.98	0.81	0.98	0.02	0.04	211
2	35	2022/10/19	6	13369	125	85	89	18	89	0	0	1	1	0	0	0															4.31	133	38.2	88.6	30.86	348	12.2	10.96	81.1	13.54	4.9	0.1	0.4	8.89	1.48	0.54	0.01	0.01	241
2	47	2022/10/20	11	9576	102	75	103	20	103	0	0	0	0	0	0	1															4.18	125	38.5	92.1	29.9	325	13	12.2	86.7	8.3	4.2	0.7	0.1	10.58	1.01	0.51	0.09	0.01	132
1	40	2022/10/20	8	11377	158	102	110	70	110	0	0	0	1	0	0	0															5.62	202	49.9	88.8	35.9	405	11.9	17.55	89.7	5	4.4	0.5	0.4	15.74	0.88	0.77	0.09	0.07	191
1	43	2022/10/25	7	11777	120	75	87	18	87	0	0	0	0	0	0	0															4.76	145	43.9	92.2	30.5	330	13.6	14.59	81.5	12.5	5.3	0.4	0.3	11.89	1.82	0.77	0.06	0.04	141
1	34	2022/11/3	11	21251	128	86	78	18	78	0	0	0	1	0	0	1															5.31	129	44.8	84.42	24.29	288	12.7	13.67	86.24	4.04	9.74	0.04	0.14	11.79	0.55	1.37	0.01	0.02	156
2	34	2022/11/7	8	8660	116	94	139	20	139	0	0	1	1	0	0	0															5.13	139	42.7	83.3	27.1	325	14.1	10.41	80.4	12.5	6.6	0.4	0.1	8.37	1.3	0.69	0.04	0.01	212
2	55	2022/11/20	6	7304	136	94	112	20	112	0	0	1	0	0	0	1															4.41	143	38.5	87.3	32.4	371	12.4	11.92	86.4	8.9	4.4	0	0.3	10.3	1.06	0.52	0	0.04	131
1	29	2022/11/25	5	8260	130	72	70	20	70	0	0	1	1	0	0	0															5.46	169	45.8	83.9	32.3	356	13.2	11.49	77.2	17.4	4.2	0.6	0.6	8.87	2	0.48	0.07	0.07	181
1	43	2022/11/27	8	7888	129	80	84	21	84	1	0	1	1	0	0	0															4.58	144	41.5	90.6	31.4	346	12.5	17.6	83.1	11.9	4.6	0.2	0.2	14.63	2.09	0.81	0.04	0.04	210
1	44	2022/12/4	6	10675	138	84	108	18	108	0	0	1	0	0	0	0															5.06	175	47.7	94.3	34.64	367	13.7	12.46	84.21	7.92	6.6	1.1	0.2	10.49	0.99	0.82	0.14	0.02	121
1	52	2022/12/8	16	30107	111	70	86	18	86	0	0	1	1	0	0	1															4.57	149	42.9	93.9	32.6	347	12.5	12.36	85.84	8.04	5.74	0.34	0.24	10.61	0.99	0.71	0.04	0.03	100
2	16	2022/12/12	7	10042	122	76	138	20	138	0	0	1	1	0	0	0															4.66	139	37.7	80.9	29.8	369	12.1	16.95	83.9	9.7	6.1	0	0.3	14.22	1.64	1.03	0	0.05	337
1	44	2022/12/12	15	30016	125	72	77	18	77	0	0	1	0	0	0	0															4.33	139	41.9	96.9	32.14	332	13	9.19	79	3.2	15	2.7	0.1	7.26	0.29	1.38	0.25	0.01	162
1	44	2022/12/27	5	3698	112	77	76	18	76	0	0	1	0	0	0	1															5.13	158	44.3	86.4	30.8	357	13.1	7.57	88.7	3.4	6.6	0.9	0.4	6.71	0.26	0.5	0.07	0.03	54
1	44	2022/12/27	4	8739	120	70	82	18	82	0	0	1	1	0	0	0	178	90													5.26	167	45.7	86.9	31.7	365	13.3	6	87.24	9.04	3.24	0.34	0.34	5.23	0.54	0.19	0.02	0.02	95
1	46	2023/1/6	9	15949	122	75	77	18	77	0	0	1	1	0	0	1	170	75													5.62	173	46.2	82.22	30.84	374	13.1	13.83	85.64	7.54	6.14	0.4	0.4	11.84	1.04	0.85	0.06	0.06	256
1	39	2023/1/8	7	12225	120	70	72	18	72	0	0	1	0	0	0	1	170	75													5.19	154	44.8	86.3	35.1	322	11.8	11.19	76	20.1	3.1	0.2	0.6	8.5	2.25	0.35	0.02	0.07	157
1	39	2023/1/13	10	14418	110	86	114	18	114	0	0	1	1	0	0	0	158	56													4.27	122	38.2	89.5	28.6	319	14.3	16.18	84.3	10	4.5	0.9	0.3	13.64	1.62	0.73	0.15	0.05	224
2	46	2023/1/15	6	9932	100	60	80	20	80	0	0	0	1	0	0	1															4.41	145	39.4	89.3	32.9	368	11.7	12.19	88.44	5.84	5.24	0.5	0.1	10.78	0.71	0.64	0.06	0.01	217
1	53	2023/1/16	6	6097	116	82	92	18	92	1	0	1	1	0	0	0	177	94													4.82	146	45.6	94.6	30.29	320	13.1	15.59	85.34	5.34	9.24	0.14	0.1	13.3	0.83	1.44	0.02	0.02	192
1	32	2023/1/17	3	5460	153	113	89	22	89	0	0	1	0	0	0	1	173	78													5.1	162	44.4	87.1	31.8	365	12.7	12.38	80.6	13.3	5	0.8	0.3	9.98	1.65	0.62	0.1	0.04	254
1	44	2023/1/20	7	11113	134	76	88	16	88	0	0	0	1	0	0	1															4.94	158	42.9	86.8	32	368	11.9	16.16	87.7	7.7	4.2	0.2	0.2	14.17	1.24	0.68	0.03	0.03	253
1	44	2023/1/23	7	7448	169	111	128	22	128	1	0	1	1	0	0	0	174	74													4.94	155	41	83.02	31.44	378	13.8	19.71	86.94	5.64	6.94	0.54	0.14	17.14	1.11	1.37	0.11	0.03	239
2	52	2023/1/23	4	9568	128	75	70	18	70	0	0	0	0	0	0	0															4.17	127	37.1	89	30.5	342	12.9	8.63	66.94	6.74	25.74	0.74	0.04	5.78	0.58	2.22	0.06	0	278
1	39	2023/1/25	8	14561	143	87	96	18	96	1	0	1	0	0		1	176	108													5.8	174	50.31	86.7	30	346	14.2	16.93	77.14	14.72	5.6	1.14	1.54	13.06	2.49	0.95	0.19	0.26	263
2	52	2023/1/26	5	6287	131	84	82	18	82	0	0	1	0	0	0	1	150	55													4.61	139	40.6	88.1	30.2	342	12.3	9.46	71.3	24.3	3.3	1	0.1	6.74	2.3	0.31	0.09	0.01	284
1	41	2023/1/29	6	6474	129	99	88	20	88	0	0	1	0	0		1	180	86													5.13	177	47.4	92.4	34.5	373	12.2	12.12	82.8	12.2	4.5	0.3	0.2	10.04	1.48	0.55	0.04	0.02	126
2	41	2023/2/1	19	17275	127	86	66	20	66	0	0	1	1	0	0	0	155	57													4.18	136	38	90.9	32.5	358	13.3	13.23	92.7	5.2	1.9	0	0.2	12.26	0.69	0.25	0	0.03	220
1	54	2023/2/2	9	9797			83		83	0	0	1	0	0	0	0	168	64													4.42	147	43.3	98	33.3	339	13	14.5	93.41	4.32	2.2	0	0.1	13.54	0.63	0.32	0	0.01	150
1	42	2023/2/4	5	12793	130	80	70	18	70	0	0	1	0	0		0	178	83													4.88	158	44.5	91.2	32.4	355	12.1	6.96	62.9	29.2	5	2.3	0.6	4.38	2.03	0.35	0.16	0.04	223
1	47	2023/2/5	6	8449	131	80	92	18	92	0	0	0	0	0		1	170	80													5.79	134	37.6	64.9	23.1	356	18.6	13.02	72.6	17.7	7.7	1.5	0.5	9.45	2.3	1	0.2	0.07	147
2	56	2023/2/5	8	12953	120	87	93	18	93	0	0	1	1	0	0	1															5.18	166	46.5	89.8	32	357	13.1	11.23	78	17.3	4.4	0	0.3	8.76	1.94	0.49	0	0.03	234
1	44	2023/2/7	3	3283	113	84	72	20	72	0	0	1	0	0	0	1	175	78													5.04	152	43	85.3	30.2	353	12.1	11.65	76.8	17.9	4.1	0.9	0.3	8.95	2.09	0.48	0.1	0.03	160
1	61	2023/2/15	10	16058	128	70	80	18	80	0	0	1	0	0	0	0															4.8	145	42.6	88.8	30.2	340	13.6	15.01	90.84	2.12	7	0.14	0.04	13.64	0.32	1.05	0.02	0.01	310
1	46	2023/2/15	7	8415	126	81	80	18	80	0	0	1	0	0	0	1															5.19	163	44.5	85.72	31.44	366	13.2	19.95	90.41	2.62	6.7	0.1	0.2	18.04	0.52	1.34	0.02	0.04	157
1	35	2023/2/17	6	7288	129	83	110	18	110	0	0	1	1	0	0	0	180	98													5.36	178	51	95.1	33.2	349	11.9	20.89	84	9	6	0.7	0.3	17.55	1.88	1.25	0.15	0.06	173
1	44	2023/2/22	6	10131	125	76	78	18	78	0	0	1	0	0	1	1															4.8	159	42.7	89	33.1	372	12.4	9.76	79.6	13.4	5	1.7	0.3	7.77	1.31	0.49	0.17	0.03	146
2	25	2023/2/23	11	18978	127	89	98	18	98	0	0	1	0	0	0	0	160	75													4.83	155	41.4	85.7	32.1	374	13.1	15.42	78.8	16.8	4	0	0.4	12.15	2.59	0.62	0	0.06	319
1	36	2023/2/27	5	8693	120	70	70		70	0	0	1	0	0	0	0	170	90													5.59	158	44.5	77.6	28.3	355	12.6	11.71	74.6	20.2	4.1	0.9	0.2	8.74	2.37	0.48	0.11	0.02	193
1	57	2023/2/28	14	15802	156	102	88	18	88	0	0	1	0	0	0	1	170	90													4.69	135	41.8	89.1	28.8	323	13.2	11.97	79.8	15	3.8	0.9	0.5	9.55	1.8	0.45	0.11	0.06	282
2	40	2023/3/5	9	19072	119	84	72	20	72	0	0	1	0	0	0	0	168	78													5.58	173	49.8	89.3	31	347	13.2	19.26	86.4	8	5.6	0	0	16.64	1.54	1.08	0	0	334
1	40	2023/3/17	5	7928	135	78	78	20	78	0	0	1	1	0	0	0															5.14	162	46.6	90.7	31.5	348	13	16.04	59.34	32.54	6.44	1.6	0.2	9.52	5.22	1.03	0.26	0.03	257
2	61	2023/3/21	7	11062	160	86	78	18	78	0	0	1	0	0	0	0															4.72	151	41.8	88.6	32	361	13.6	8.77	75.34	15.24	8.24	1.3	0	6.61	1.34	0.72	0.11	0	134
2	52	2023/3/23	6	31982	133	84	76	18	76	0	0	1	0	0	0	0															4.19	135	37.4	89.3	32.2	361	13.1	15.52	87.74	3.14	8.64	0.54	0.14	13.62	0.49	1.34	0.08	0.02	353
1	31	2023/3/26	6	16202	140	85		18		0		1	1	0	0	0	173	83													4.82	143	45.4	94.2	29.7	329	13.1	12.81	86.1	1.9	10.9	1	0.1	11.03	0.24	1.4	0.13	0.01	210
1	41	2023/3/27	4	11500	128	75	75	18	75	0	0	1	0	0	0	1	181	80													5.58	179	51.11	91.6	32.1	350	12.7	14.8	78.71	17.52	3.3	0.4	0.1	11.65	2.59	0.49	0.06	0.01	167
1	42	2023/3/28	13	75338	138	92	144	44	144	1	0	1	0	0	0	0	170	85													5.18	161	45.8	88.4	31.1	352	13.7	10.61	88.6	7.5	3.7	0	0.2	9.4	0.8	0.39	0	0.02	196
2	46	2023/3/30	10	14118	143	86	102	18	102	1	0	1	0	0	0	0	155	67													4.7	114	34.1	72.62	24.32	334	17.91	18.44	90.21	4.22	5.4	0.1	0.1	16.63	0.78	1	0.02	0.02	304
1	38	2023/4/2	4	4664	118	84	98		98	0	0	1	0	0	0	1	178	92													5.28	171	46.6	88.3	32.44	367	12.8	9.59	61.64	28.24	8.24	1.7	0.3	5.91	2.71	0.79	0.16	0.03	304
2	36	2023/4/2	9	33165	126	73	74		74	0	0	0	1	0	0	0															5.01	158	41.9	83.62	31.54	377	13	13.63	84.04	4.14	11.54	0.44	0	11.45	0.56	1.57	0.06	0	440
1	52	2023/4/5	9	9226	133	82	72	18	72	0	0	1	0	0	0	1	177	93													4.77	139	41.5	87	29.1	335	13.2	14.49	93.31	1.82	4.8	0	0.1	13.52	0.26	0.7	0	0.01	158
2	43	2023/4/7	9	10321	103	83	112	18	112	0	0	1	1	0	0	0	167	73													5.02	143	43.7	87.05	28.49	327	12.9	14.81	86.84	5.42	7.7	0.04	0.1	12.86	0.8	1.14	0.01	0.01	246
1	44	2023/4/11	6	9061	121	87	112	19	112	0	0	1	0	0	0	0	173	80													4.69	149	42.9	91.4	31.7	347	13.6	11.6	80.5	11.5	6.9	1	0.1	9.34	1.33	0.8	0.12	0.01	203
1	34	2023/4/11	13	47471	132	75	116	20	116	0	0	1	1	0	0	0	178	77													4	133	37.3	93.3	33.3	357	13.2	14.09	83.61	9.22	7	0.1	0.1	11.78	1.3	0.99	0.01	0.01	151
2	23	2023/4/22	9	14180	131	89	132	24	132	0	0	1	0	0	0	0	158	75													5.22	155	46.8	89.6	29.7	331	12.1	23.18	89.9	4.9	5	0.1	0.1	20.84	1.14	1.16	0.02	0.02	341
2	33	2023/4/22	5	27010	111	74	121	18	121	0	0	1	0	0	0	0	162	75													5.06	135	40.3	79.62	26.7	335	13.5	14.77	87.34	2.02	10.6	0.14	0	12.9	0.3	1.57	0.02	0	292
1	54	2023/4/23	4	7915	147	100	66	18	66	0	0	0	0	0	0	1	175	75													4.91	155	41.9	85.32	31.64	370	13	7.46	73.31	18.92	6.8	0.7	0.3	5.47	1.41	0.51	0.05	0.02	184
1	46	2023/4/24	6	8830	125	87	75	18	75	0	0	1	1	0	0	0	173	86													5.01	158	42.3	84.42	31.54	374	12.9	5.56	48.4	36.5	7.9	6.31	0.9	2.69	2.03	0.44	0.35	0.05	248
2	56	2023/4/25	5	9063	124	74	78			0	0	1	0	0	0	1	155	65													4.24	132	35	82.52	31.14	377	14.7	8.69	79.91	13.62	5.6	0.8	0.1	6.94	1.18	0.49	0.07	0.01	160
1	64	2023/4/26	6	8759	118	82	78	18	78	0	0	1	1	0	0	0	165	65																				17.91	80.2
1	56	2023/4/27	8	15382	140	86			79	0	0	1	1	0	0	0	168	69													5.25	159	47.1	89.7	30.3	338	11.8	16.37	88.7	6.5	4.5	0.1	0.2	14.52	1.06	0.74	0.02	0.03	294
1	52	2023/4/28	5	11386	125	70	132	18	132	1	0	1	0	0	0	1	170	80													5.01	146	39.3	78.42	29.14	372	13	14.38	90.51	5.42	3.8	0.1	0.2	13.02	0.78	0.55	0.01	0.03	154
2	46	2023/4/29	5	25813	130	74	92	20	92	0	0	0	1	0	0	1	165	55													4.47	146	42.2	94.3	32.7	347	12.5	12	87.7	11.8	0.1	0.3	0.1	10.52	1.42	0.01	0.04	0.01	199
1	53	2023/5/6	6	12731	120	60	80	20	80	0	0	1	1	0	0	0	174	79													3.94	159	38.7	98.1	35	378	12.6	10.26	76.7	21.8	1.1	0.3	0.1	7.87	2.24	0.11	0.03	0.01	244
1	33	2023/5/11	6	4609	150	100	100	18	100	0	0	1	0	0	0	0	180	92													5.03	171	44.8	89.1	34.04	362	13.1	6.94	77.41	15.02	7.1	0.4	0.1	5.37	1.04	0.49	0.03	0.01	202
2	60	2023/5/11	9	30388	140	80	66	18	66	0	0	1	0	0	0	0															3.87	147	32.1	82.92	38.04	358	13.5	16.15	89.04	2.12	8.5	0.44	0	14.38	0.34	1.37	0.07	0	176
1	35	2023/5/11	7	10118	145	92	102	18	102	0	0	1	1	0	0	0															4.8	155	41.1	85.62	32.34	377	12.7	14.25	78.31	13.82	6.5	1.1	0.3	11.16	1.97	0.93	0.16	0.04	194
1	48	2023/5/14	3	22287	139	80	76	18	76	0	0	0	1	0	0	0															5.25	145	38.7	73.72	27.64	375	15.7	10.38	76.84	12.84	7.54	2.7	0.2	7.98	1.33	0.78	0.28	0.02	331
2	66	2023/5/20	9	6739	117	77	95	20	95	1	0	1	0	0	0	0	160	57													4.64	130	39.5	85.13	28.02	329	13.9	10.4	87.11	5.02	7.6	0.2	0.1	9.06	0.52	0.79	0.02	0.01	228
1	43	2023/5/23	10	8839	165	114	78	20	78	1	0	1	1	0	0	0	180	85													4.89	150	40.1	82.02	30.74	374	13.1	11.77	68.44	10.44	19.44	1.64	0.2	8.06	1.23	2.29	0.19	0.02	252
1	34	2023/5/24	14	10401	144	84	126	22	126	0	0	0	1	0	0	1	173	93													5.35	162	43.8	81.92	30.34	370	15	16.87	86.24	7.14	6.44	0.14	0.24	14.55	1.2	1.09	0.02	0.04	166
2	35	2023/5/26	8	13984	116	77	64	18	64	0	0	1	1	0	0	1															4.09	126	34.9	85.32	30.8	361	12.3	6.26	50	41.4	7.2	1.1	0.3	3.13	2.59	0.45	0.07	0.02	209
1	36	2023/5/31	7	14399	136	72	85	18	85	1		0	0	0	0	1															4.91	155	42.5	86.6	31.6	365	13.1	14.87	89.71	4.82	5.3	0.1	0.1	13.34	0.72	0.79	0.01	0.01	215
1	45	2023/5/31	8	15065	148	82	80	18	80	0	0	1	0	0	0	0	172	70
1	38	2023/6/4	14	12223	141	97	118	20	118	1	0	1	0	0	0	0	170	80													4.51	155	43.5	96.4	34.4	357	13.2	10.68	87.5	6.8	5.3	0.1	0.3	9.35	0.73	0.57	0.01	0.03	221
1	35	2023/6/8	5	7250	138	76	80	18	80	0	0	1	0	0	0	1	168	75													4.92	153	39.3	79.92	31.14	376	13.8	14.45	78.14	13.34	7.34	1.2	0.1	11.29	1.93	1.06	0.17	0.01	222
2	46	2023/6/11	6	12431	163	100	79		79	0	0	1	1	0	0	1															4.48	145	39.7	88.6	32.4	365	12.5	10.33	85.1	8.8	5.5	0.4	0.2	8.79	0.91	0.57	0.04	0.02	226
2	52	2023/6/11	11	11457	115	70	72	18	72	0	0	1	1	0	0	1															4.79	97	27.7	71.02	24.92	350	19.01	5.77	69.14	9.44	20.84	0.74	0	3.99	0.54	1.2	0.04	0	224
1	32	2023/6/12	6	11106	130	85	80	18	80	0	0	1	0	0	0	0															5.63	174	46.8	83.12	30.94	372	14	10.71	85.71	11.02	2.6	0.5	0.2	9.18	1.18	0.28	0.05	0.02	214
1	26	2023/6/14	7	8976	122	72	76		76	0	0	1	1	0	0	1	175	80													5.06	150	42.4	83.82	29.6	354	12.8	8.23	78.01	7.92	11.2	2.7	0.2	6.42	0.65	0.92	0.22	0.02	325
1	45	2023/6/16	6	8877	125	70	82	18	82	0	0	1		0	0	1	183	92													4.73	147	40.2	85.02	31.14	366	12	10.21	73.94	12.84	11.74	1.5	0.1	7.55	1.31	1.2	0.15	0.01	164
1	51	2023/6/21	11	14315	134	94	78	18	78	0	0	1	1	0	0	0															4.78	154	41.9	87.7	32.24	368	14.2	7.28	86.01	10.62	3.3	0	0.1	6.26	0.77	0.24	0	0.01	267
1	54	2023/6/30	5	10807	136	92	99		99	0	0	0	0	0	0	1															4.54	149	43.7	96.3	32.8	340	13.5	16.98	84.4	10.1	5.1	0.1	0.3	14.33	1.71	0.87	0.02	0.05	373
[truncated: 91 more columns]
